# Supplementary material for: Postharvest Treatment with Abscisic Acid Alleviates Chilling Injury in Zucchini Fruit by Regulating Phenolic Metabolism and Non-Enzymatic Antioxidant System
Source: Antioxidants (Basel). 2023 Jan 16;12(1):211. doi: 10.3390/antiox12010211 (PMC9854589; doi:10.3390/antiox12010211)
Supplement: Supplementary file 1 [file antioxidants-12-00211-s001.zip]

Archive with 1 entries (1 files):
- antioxidants-2143743-supplementary.pdf
